# Supplementary material for: Marcel Tanner, Global Health Specialist “Extraordinaire” Incl Supplementary Materials with Personal Contributions from Renowned Experts
Source: Diseases. 2022 Sep 30;10(4):74. doi: 10.3390/diseases10040074 (PMC9590011; doi:10.3390/diseases10040074)
Supplement: Supplementary file 1 [file diseases-10-00074-s001.zip]

Archive with 1 entries (1 files):
- diseases-1960964-supplementary.pdf
